# Supplementary material for: Profiling of Serum Metabolites of Acute Intermittent Porphyria and Asymptomatic HMBS Mutation Carriers
Source: Cells. 2021 Sep 28;10(10):2579. doi: 10.3390/cells10102579 (PMC8533736; doi:10.3390/cells10102579)
Supplement: Supplementary file 1 [file cells-10-02579-s001.zip]

Archive with 1 entries (1 files):
- cells-1368420-supplementary.pdf
